# Supplementary material for: Synthesis and QSAR Studies of Claramine Derivatives, a New Class of Broad-Spectrum Antimicrobial Agents
Source: Molecules. 2025 Dec 1;30(23):4614. doi: 10.3390/molecules30234614 (PMC12693182; doi:10.3390/molecules30234614)
Supplement: Supplementary file 1 [file molecules-30-04614-s001.zip]

Archive with 1 entries (1 files):
- molecules-3946838-supplementary.pdf
